# Supplementary material for: Iodine Concentration in Brazilian Drinking Water and Its Possible Contribution to Iodine Intake for Different Physiological Groups
Source: J Nutr Metab. 2022 Dec 21;2022:7542632. doi: 10.1155/2022/7542632 (PMC9797305; doi:10.1155/2022/7542632)
Supplement: Supplementary Materials — Two files have been included in “Supplementary Files”. The files refer to the databases of the analysis of iodine in water in the summer season (File 1) and data from the analytical curves to build the adjusted analytical curve (File 2). [file 7542632.f1.zip]

Archive with 2 entries (2 files):
- BANCO DE DADOS ANLISE DE IODO NA GUA ESTAO VERO.xls
- DADOS DAS CURVAS ANALTICAS PARA CURVA ANALTICA AJUSTADA 17-06-20.xls
