# Supplementary material for: Iodine Concentration in Brazilian Drinking Water and Its Possible Contribution to Iodine Intake for Different Physiological Groups
Source: J Nutr Metab. 2022 Dec 21;2022:7542632. doi: 10.1155/2022/7542632 (PMC9797305; doi:10.1155/2022/7542632)
Supplement: Supplementary Materials — Two files have been included in “Supplementary Files”. The files refer to the databases of the analysis of iodine in water in the summer season (File 1) and data from the analytical curves to build the adjusted analytical curve (File 2). [file 7542632.f1.zip › BANCO DE DADOS ANLISE DE IODO NA GUA ESTAO VERO.xls]

## Sheet: BRASÍLIA
Nome da UBS	Concentração de Iodo
Asa Azul	5.45
Candangolândia	0.38
Ceilândia 7	5.45
Ceilândia 9	0.38
Ceilândia 10	0.38
Guará	11.36
Paranoá	0.38
Planaltina 4	10.51
Planaltina 5	3.76
Riacho Fundo II	2.91
Samambaia	0.38
Sobradinho	0.38

## Sheet: CURITIBA
Nome da UBS	Concentração de Iodo
Esplanada	13.89
Jardim Karla	29.08
Maria Antonieta	42.59
Perdizes	7.13
Perneta	49.77
Tarumã	22.33
Tebas	20.64
Vargem Grande	11.35
Vila Amélia	5.45
Weissópolis	13.04

## Sheet: MACAÉ
Nome da UBS	Concentração de Iodo
Ajuda	11.36
Aroeira	2.91
Barra	2.91
Botafogo	2.07
Campo D’Oeste	7.13
Lagomar	10.51
Nova Esperança	1.22
Nuanc	4.6
Viscondi	2.91

## Sheet: PALMAS
Nome da UBS	Concentração de Iodo
Eugênio Pinheiro	2.91
João Hermes	2.91
Laurides	1.22
Liberdade	3.76
Santa Bárbara	2.07
Sátilo Alves	1.22
Valéria Martins	2.91
403 Norte	0.38
508 Norte	4.6
603 Norte	2.07

## Sheet: RONDONÓPOLIS
Nome da UBS	Concentração de Iodo
Bom Pastor	0.38
Centro de Saúde Nossa Senhora do Carmo	2.91
Jardim Assunção	3.76
Jardim Atlântico	4.6
Jardim Itapuã	13.04
Jardim Primavera	3.76
João de Barro	3.76
Monte Líbano	2.07
Padre Rodolfo	2.07
Parque São Jorge	0.38
Parque Universitário	6.29
Vila Adriana	2.07
Vila Mineira	0.38
Vila Olinda	3.76
Vila Verde	5.45

## Sheet: SÃO LUÍS
Nome da UBS	Concentração de Iodo
Amar	1.22
Djalma Marques	2.07
Genésio Ramos Filho	3.76
José Ribamar Frazão Correia	12.2
Liberdade	1.22
Quebra Pote	1.22
Pirapora	1.22
São Raimundo	2.91
Turu	2.91
Vila Embratel	0.38
Vila Lobão	0.38
Yves Parga	4.6

## Sheet: VIÇOSA
Nome da UBS	Concentração de Iodo
Nova Viçosa	1.65
Bom Jesus	2.07
Santa Clara	2.91
São José do Triunfo	1.22
Santo Antônio	28.24
Nova Era/Inácio Martins	5.45
Cidade Nova/Laranjal/Barrinha	7.13
São Sebastião/União/Vale do Sol	12.2
João Brás	8.82
Silvestre	2.91
Novo Silvestre	0.38
Cachoeira de Santa Cruz	4.6
Amoras	2.91
Centro	3.76

## Sheet: VITÓRIA
Nome da UBS	Concentração de Iodo
Bonfim	2.07
Jardim Penha	1.22
Maruípe	2.91

## Sheet: MEDIANA
Municípios	Concentração mediana (µg.L-1)	Mínimo (µg.L-1)	Máximo (µg. L-1)
Brasília	1.65	0.38	11.36
Rondonópolis	3.76	0.38	13.04
São Luís	1.65	0.38	12.2
Palmas	2.49	0.38	4.6
Macaé	2.91	1.22	11.36
Viçosa	3.33	0.38	28.24
Vitória	2.07	1.22	2.91
Curitiba	17.26	5.45	49.77
