# Supplementary material for: Iodine Concentration in Brazilian Drinking Water and Its Possible Contribution to Iodine Intake for Different Physiological Groups
Source: J Nutr Metab. 2022 Dec 21;2022:7542632. doi: 10.1155/2022/7542632 (PMC9797305; doi:10.1155/2022/7542632)
Supplement: Supplementary Materials — Two files have been included in “Supplementary Files”. The files refer to the databases of the analysis of iodine in water in the summer season (File 1) and data from the analytical curves to build the adjusted analytical curve (File 2). [file 7542632.f1.zip › DADOS DAS CURVAS ANALTICAS PARA CURVA ANALTICA AJUSTADA 17-06-20.xls]

## Sheet: CURVA ANALÍTICA AJUSTADA
I (mg/L)	Repetição	Abs a 592 nm			I (mg/L)	Abs a 592 nm
0	1	0				média	DP
0.0125	1	0.0025			0	0	0
0.025	1	0.007			0.0125	0.00394444	0.00137941
0.0375	1	0.013			0.025	0.00994444	0.00229734
0.05	1	0.017			0.0375	0.0149444	0.00236438
0.0625	1	0.021			0.05	0.0201667	0.00306186
0.075	1	0.0245			0.0625	0.0236111	0.00351584
0.0875	1	0.0275			0.075	0.0302778	0.00370904
0.1	1	0.035			0.0875	0.0347778	0.00493147
0.1125	1	0.0345			0.1	0.039	0.00384057
0.125	1	0.042			0.1125	0.0440833	0.00640068
0	2	0			0.125	0.0490833	0.00562917
0.0125	2	0.002
0.025	2	0.01
0.0375	2	0.0165
0.05	2	0.022
0.0625	2	0.022
0.075	2	0.031
0.0875	2	0.033
0.1	2	0.036
0.1125	2	0.0395
0.125	2	0.0455
0	3	0
0.0125	3	0.006
0.025	3	0.0135
0.0375	3	0.0175
0.05	3	0.024
0.0625	3	0.029
0.075	3	0.035
0.0875	3	0.039
0.1	3	0.046			I (mg/L)	R1	R2	R3	R4	R5	R6	R7	R8	R9	Média	DP
0.1125	3	0.0515			0	0	0	0	0	0	0	0	0	0	0	0
0.125	3	0.05675			0.0125	0.0025	0.002	0.006	0.0055	0.0045	0.003	0.0035	0.005	0.0035	0.00394444	0.00137941
0	4	0			0.025	0.007	0.01	0.0135	0.01	0.0125	0.0075	0.0085	0.012	0.0085	0.00994444	0.00229734
0.0125	4	0.0055			0.0375	0.013	0.0165	0.0175	0.017	0.017	0.011	0.014	0.016	0.0125	0.0149444	0.00236438
0.025	4	0.01			0.05	0.017	0.022	0.024	0.0205	0.0235	0.0145	0.019	0.0215	0.0195	0.0201667	0.00306186
0.0375	4	0.017			0.0625	0.021	0.022	0.029	0.021	0.0285	0.019	0.022	0.026	0.024	0.0236111	0.00351584
0.05	4	0.0205			0.075	0.0245	0.031	0.035	0.0295	0.034	0.029	0.029	0.0345	0.026	0.0302778	0.00370904
0.0625	4	0.021			0.0875	0.0275	0.033	0.039	0.033	0.04	0.0305	0.036	0.0425	0.0315	0.0347778	0.00493147
0.075	4	0.0295			0.1	0.035	0.036	0.046	0.0365	0.042	0.0365	0.0395	0.043	0.0365	0.039	0.00384057
0.0875	4	0.033			0.1125	0.0345	0.0395	0.0515	0.043	0.0515	0.04125	0.041	0.053	0.0415	0.0440833	0.00640068
0.1	4	0.0365			0.125	0.042	0.0455	0.05675	0.0475	0.0555	0.0475	0.046	0.0565	0.0445	0.0490833	0.00562917
0.1125	4	0.043
0.125	4	0.0475
0	5	0
0.0125	5	0.0045
0.025	5	0.0125
0.0375	5	0.017
0.05	5	0.0235
0.0625	5	0.0285
0.075	5	0.034
0.0875	5	0.04
0.1	5	0.042
0.1125	5	0.0515
0.125	5	0.0555
0	6	0
0.0125	6	0.003
0.025	6	0.0075
0.0375	6	0.011
0.05	6	0.0145
0.0625	6	0.019
0.075	6	0.029
0.0875	6	0.0305
0.1	6	0.0365
0.1125	6	0.04125
0.125	6	0.0475
0	7	0
0.0125	7	0.0035
0.025	7	0.0085
0.0375	7	0.014
0.05	7	0.019
0.0625	7	0.022
0.075	7	0.029
0.0875	7	0.036
0.1	7	0.0395
0.1125	7	0.041
0.125	7	0.046
0	8	0
0.0125	8	0.005
0.025	8	0.012
0.0375	8	0.016
0.05	8	0.0215
0.0625	8	0.026
0.075	8	0.0345
0.0875	8	0.0425
0.1	8	0.043
0.1125	8	0.053
0.125	8	0.0565
0	9	0
0.0125	9	0.0035
0.025	9	0.0085
0.0375	9	0.0125
0.05	9	0.0195
0.0625	9	0.024
0.075	9	0.026
0.0875	9	0.0315
0.1	9	0.0365
0.1125	9	0.0415
0.125	9	0.0445
